# Supplementary material for: Forcing the Side‐on π‐Coordination of a C≡C Triple Bond to Technetium Using the As,CC,As Alkyne Pincer Ligand 1,2‐Bis(2‐(diisopropylarsaneyl)‐4‐(trifluoromethyl)phenyl)Ethyne
Source: Angew Chem Int Ed Engl. 2026 May 2;65(25):e6878935. doi: 10.1002/anie.6878935 (PMC13266937; doi:10.1002/anie.6878935)
Supplement: Supplementary file 2 — Supporting File 2: anie72357‐sup‐0002‐Data.zip. [file ANIE-65-e6878935-s001.zip]

Archive with 2 entries (1 files):
- anie72357-sup-0002-Data/
- anie72357-sup-0002-Data/Additional_Tabular_Materials_Rev1.xlsx
