# Supplementary material for: Forcing the Side‐on π‐Coordination of a C≡C Triple Bond to Technetium Using the As,CC,As Alkyne Pincer Ligand 1,2‐Bis(2‐(diisopropylarsaneyl)‐4‐(trifluoromethyl)phenyl)Ethyne
Source: Angew Chem Int Ed Engl. 2026 May 2;65(25):e6878935. doi: 10.1002/anie.6878935 (PMC13266937; doi:10.1002/anie.6878935)
Supplement: Supplementary file 2 — Supporting File 2: anie72357‐sup‐0002‐Data.zip. [file ANIE-65-e6878935-s001.zip › anie72357-sup-0002-Data/Additional_Tabular_Materials_Rev1.xlsx]

## Sheet: CCDC M...alkyne complexes
	Number of solid-state structures in CCDC
3d	Sc	3	Ti	81	V	15	Cr	31	Mn	18	Fe	222	Co	922	Ni	231	Cu	737	Zn	3	3d	2263
4d	Y	11	Zr	120	Nb	89	Mo	314	Tc	0	Ru	398	Rh	100	Pd	47	Ag	840	Cd	7	4d	1926
5d	La	14	Hf	8	Ta	57	W	538	Re	119	Os	116	Ir	48	Pt	215	Au	188	Hg	2	5d	1305
groups	3	28	4	209	5	161	6	883	7	137	8	736	9	1070	10	493	11	1765	12	12	total:	5494

## Sheet: DFT energies side-on vs. end-on
											2625.5	kJ/mol	per Hartree
		red = bent
								side-on							end-on
group		ΔΔG [kJ/mol]		ΔΔG [kJ/mol]		ΔΔG [kJ/mol]	groups		ΔG [Hartree]		ΔG [Hartree]		ΔG [Hartree]	groups		ΔG [Hartree]		ΔG [Hartree]		ΔG [Hartree]
3	Sc	77.1844	Y	67.772	La	51.2996	3	Sc	-838.123	Y	-115.744	La	-109.008	3	Sc	-838.094	Y	-115.718	La	-108.989
4	Ti	107.168	Zr	83.5592	Hf	49.0338	4	Ti	-926.828	Zr	-124.432	Hf	-125.4	4	Ti	-926.787	Zr	-124.4	Hf	-125.381
5	V	58.2887	Nb	40.8685	Ta	70.9935	5	V	-1021.36	Nb	-134.329	Ta	-134.368	5	V	-1021.34	Nb	-134.313	Ta	-134.341
6	Cr	121.109	Mo	130.409	W	145.592	6	Cr	-1121.82	Mo	-145.556	W	-144.434	6	Cr	-1121.77	Mo	-145.506	W	-144.379
7	Mn	107.021	Tc	95.5078	Re	30.4532	7	Mn	-1228.37	Tc	-158.188	Re	-155.656	7	Mn	-1228.32	Tc	-158.151	Re	-155.644
8	Fe	30.6265	Ru	105.288	Os	63.0803	8	Fe	-1341.08	Ru	-172.285	Os	-168.052	8	Fe	-1341.07	Ru	-172.245	Os	-168.028
9	Co	-6.87356	Rh	90.9499	Ir	-47.1645	9	Co	-1460.22	Rh	-187.992	Ir	-181.733	9	Co	-1460.22	Rh	-187.958	Ir	-181.751
10	Ni	34.6513	Pd	34.3678	Pt	-31.1883	10	Ni	-1585.79	Pd	-205.359	Pt	-196.795	10	Ni	-1585.78	Pd	-205.346	Pt	-196.807
11	Cu	-12.7258	Ag		Au		11	Cu	-1717.97	Ag	dissociation	Au	dissociation	11	Cu	-1717.97	Ag	-224.405	Au	-213.15
12	Zn	-85.7724	Cd		Hg		12	Zn	-1856.81	Cd	dissociation	Hg	dissociation	12	Zn	-1856.84	Cd	-245.191	Hg	-230.919
period		3		4		5	period		3		4		5	period		3		4		5

## Sheet: DFT parameters for M...HCCH
group		C-C [Å]		C-C [Å]		C-C [Å]	groups		M-C [Å]		M-C [Å]		M-C [Å]
3	Sc	1.347	Y	1.353	La	1.35	3	Sc	2.1	Y	2.266	La	2.437
4	Ti	1.415	Zr	1.333	Hf	1.333	4	Ti	1.917	Zr	2.133	Hf	2.144
5	V	1.367	Nb	1.405	Ta	1.344	5	V	1.888	Nb	1.955	Ta	2.019
6	Cr	1.336	Mo	1.365	W	1.38	6	Cr	1.848	Mo	1.912	W	1.908
7	Mn	1.334	Tc	1.351	Re	1.366	7	Mn	1.822	Tc	1.889	Re	1.885
8	Fe	1.333	Ru	1.347	Os	1.362	8	Fe	1.792	Ru	1.864	Os	1.858
9	Co	1.333	Rh	1.295	Ir	1.315	9	Co	1.857	Rh	1.941	Ir	1.912
10	Ni	1.279	Pd	1.257	Pt	1.277	10	Ni	1.835	Pd	2.027	Pt	1.981
11	Cu	1.208	Ag		Au		11	Cu	2.257	Ag		Au
12	Zn	1.372	Cd		Hg		12	Zn	1.958	Cd		Hg
periods		3		4		5	periods		3		4		5

## Sheet: DFT parameters for M=C=CH2
			red = bent
	group		C-C [Å]		C-C [Å]		C-C [Å]	group		M-C [Å]		M-C [Å]		M-C [Å]
	3	Sc	1.331	Y	1.334	La	1.336	3	Sc	1.987	Y	2.154	La	2.311
	4	Ti	1.374	Zr	1.4	Hf	1.329	4	Ti	1.831	Zr	1.954	Hf	2
	5	V	1.343	Nb	1.359	Ta	1.357	5	V	1.804	Nb	1.879	Ta	1.858
	6	Cr	1.351	Mo	1.385	W	1.351	6	Cr	1.746	Mo	1.843	W	1.805
	7	Mn	1.332	Tc	1.339	Re	1.36	7	Mn	1.713	Tc	1.774	Re	1.759
	8	Fe	1.321	Ru	1.32	Os	1.324	8	Fe	1.69	Ru	1.773	Os	1.759
	9	Co	1.316	Rh	1.317	Ir	1.319	9	Co	1.759	Rh	1.759	Ir	1.745
	10	Ni	1.311	Pd	1.304	Pt	1.31	10	Ni	1.666	Pd	1.798	Pt	1.741
	11	Cu	1.311	Ag	1.312	Au	1.308	11	Cu	1.836	Ag	2.036	Au	1.928
	12	Zn	1.327	Cd	1.322	Hg	1.318	12	Zn	2.079	Cd	2.332	Hg	2.351
	period		3		4		5	period		3		4		5

## Sheet: DFT MN(Cl)2(AsH3)2 end vs. side
											2625.5	kJ/mol
								side-on							end-on
group		ΔΔG [kJ/mol]		ΔΔG [kJ/mol]		ΔΔG [kJ/mol]	groups		ΔG [Hartree]		ΔG [Hartree]		ΔG [Hartree]	groups		ΔG [Hartree]		ΔG [Hartree]		ΔG [Hartree]
6	Cr	-2.41809	Mo	4.66814	W	-2.46797	6	Cr	-6572.93	Mo	-5596.73	W	-5595.61	6	Cr	-6572.93	Mo	-5596.73	W	-5595.61
7	Mn	8.74291	Tc	-15.7661	Re	-20.2925	7	Mn	-6679.27	Tc	-5609.17	Re	-5606.66	7	Mn	-6679.27	Tc	-5609.17	Re	-5606.67
8	Fe	no coord	Ru	11.0612	Os	-18.578	8	Fe	no coord	Ru	-5623	Os	-5618.81	8	Fe	-6791.73	Ru	-5622.99	Os	-5618.82
periods		3		4		5	periods		3		4		5	periods		3		4		5

## Sheet: DFT M...(HCCH)N(Cl)2(AsH3)2
group		C-C [Å]		C-C [Å]		C-C [Å]	group		M-C [Å]		M-C [Å]		M-C [Å]
6	Cr	1.243	Mo	1.266	W	1.278	6	Cr	2.09	Mo	2.162	W	2.151
7	Mn	1.206	Tc	1.239	Re	1.252	7	Mn	2.4805	Tc	2.19	Re	2.154
8	Fe	no coord	Ru	1.213	Os	1.232	8	Fe	no coord	Ru	2.4215	Os	2.226
periods		3		4		5	periods		3		4		5

## Sheet: DFT M=(C=CH2)N(Cl)2(AsH3)2
group		C-C [Å]		C-C [Å]		C-C [Å]	group		M-C [Å]		M-C [Å]		M-C [Å]
6	Cr	1.302	Mo	1.306	W	1.309	6	Cr	1.822	Mo	1.942	W	1.951
7	Mn	1.285	Tc	1.29	Re	1.294	7	Mn	1.815	Tc	1.914	Re	1.919
8	Fe	1.274	Ru	1.276	Os	1.28	8	Fe	1.82	Ru	1.93	Os	1.924
periods		3		4		5	periods		3		4		5

## Sheet: D,CC,D complexes survey
Reference	Metal	Metal fragment	Ligand	δ(13C) (ppm)	C-C [Å]	C-M [Å]	C-C avg. [Å]	C-C min [Å]	C-C max [Å]	C-M avg. [Å]	C-M min [Å]	C-M max [Å]		x-coordinate	fraction per class	classification for graphics
(38), (40)	free ligand	-	H2LPh,P	95.4	1.196(3)	-	1.196	0.003	0.003
(40), (44)	free ligand	-	H2LiPr,P	95.2	1.199(2), 1.202(2)	-	1.2005	0.0035	0.0035
(36), (46)	free ligand	-	H2LiPr,As	94.7	n.d.	-
(40)	V	VI2	H2LiPr,P	paramagnetic	1.282(6)	1.985(4), 2.001(4)	1.282	0.006	0.006	1.993	0.012	0.012		0.25
(40)	V	VI2(THF)	H2LPh,P	paramagnetic	1.287(6)	1.998(4), 1.998(4)	1.287	0.006	0.006	1.998	0.004	0.004		0.25
(40)	V	V(CH2SiMe3)2	H2LPh,P	paramagnetic	1.296(4)	2.007(2), 2.012(2)	1.296	0.004	0.004	2.0095	0.0045	0.0045		0.25
(40)	V	V(CH2SiMe3)2	H2LiPr,P	paramagnetic	1.294(2)	2.005(2), 2.005(2)	1.294	0.002	0.002	2.005	0.002	0.002		0.25
(42)	Cr	Cr(CO)3	H2LPh,P	106.3	1.243(2)	2.198, 2.198	1.243	0.002	0.002	2.198	0.01	0.01		1.11111		1
(46)	Fe	Fe2]+	H2LiPr,As	paramagnetic	1.330(4), 1.331(4)	1.910(3), 1.926(3), 1.952(3), 1.957(3), 2.053(3), 2.056(3), 2.202(3), 2.305(3),	1.3305	0.0045	0.0045	2.04513	0.138125	0.262875		3.25	0.125	2
(46)	Fe	FeBr2	H2LiPr,As	paramagnetic	1.242(2)	2.145(1), 2.149(2)	1.242	0.002	0.002	2.147	0.003	0.004		3.5		4
(46)	Co	CoBr2	H2LiPr,As	paramagnetic	1.204(4)	3.371, 3.395	1.204	0.01	0.01	3.383	0.01	0.01		4.75
(41)	Cu	CuCl	H2LPh,P	n.d.	1.206(4)	2.671(3), 2.769(3)	1.206	0.004	0.004	2.72	0.052	0.052		6.75
(41)	Cu	CuBr	H2LPh,P	n.d.	1.201(3)	2.669(2), 2.749(2)	1.201	0.003	0.003	2.709	0.042	0.042		6.75
(41)	Cu	CuI	H2LPh,P	n.d.	1.198(3)	2.693(2), 2.768(2)	1.198	0.003	0.003	2.7305	0.0395	0.0395		6.75
(41)	Cu	CuI	OMe2LPh,P	n.d.	1.209(3)	2.619(2), 2.583(2)	1.209	0.003	0.003	2.601	0.02	0.02		6.25
(41)	Cu	CuBr	OMe2LPh,P	n.d.	1.207(3)	2.515(2), 2.526(2)	1.207	0.003	0.003	2.5205	0.0075	0.0075		6.25
(41)	Cu	CuCl	OMe2LPh,P	n.d.	1.197(3)	2.559(3), 2.593(3)	1.197	0.003	0.003	2.576	0.02	0.02		6.25
(41)	Cu	CuI	OMe4LPh,P	n.d.	1.213(4)	2.577(2), 2.594(2)	1.213	0.004	0.004	2.5855	0.0105	0.0105		6.25
(40)	Nb	NbCl3	H2LPh,P	182.4	1.293(2)	2.114(2), 2.115(2)	1.293	0.002	0.002	2.1145	0.0025	0.0025		0.5
(40)	Nb	NbCl3	H2LiPr,P	185.2	1.290(3), 1.290(3)	2.112(2), 2.107(2), 2.106(2), 2.109(2)	1.29	0.003	0.003	2.1095	0.0045	0.0045		0.5
(40)	Nb	Nb(CHSiMe3)(CH2SiMe3)	H2LPh,P	n.d.	n.d.	n.d.
(40)	Nb	Nb(CHSiMe3)(CH2SiMe3)	H2LiPr,P	188.8	1.303(2)	2.121(1), 2.121(1)	1.303	0.002	0.002	2.121	0.001	0.001		0.75
(42)	Mo	Mo(CO)3	H2LPh,P	110.5	1.247(3)	2.289, 2.289	1.247	0.003	0.01	2.289	0.01	0.01		1.11111	0.111111	1
(37)	Mo	MoI(CO)	H2LiPr,P	paramagnetic	1.300(3)	2.077(2), 2.077(2)	1.3	0.003	0.003	2.077	0.002	0.002		1.22222		2
(35)	Mo	MoI2	H2LiPr,As	222.8	1.325(4)	1.997(3), 1.997(3)	1.325	0.004	0.004	1.997	0.003	0.003		1.33333		3
(37)	Mo	MoI2	H2LiPr,P	221.1	1.321(2)	2.006(2), 2.006(1)	1.321	0.002	0.002	2.006	0.002	0.001		1.33333		3
(37)	Mo	MoI2(CO)	H2LiPr,P	214	1.312(3)	2.029(2), 2.026(2)	1.312	0.003	0.003	2.0275	0.0035	0.0035		1.33333		3
(35)	Mo	MoI3	H2LiPr,As	paramagnetic	1.310(4)	2.038(3), 2.039(3)	1.31	0.004	0.004	2.0385	0.0035	0.0035		1.44444		4
(35)	Mo	MoNI	H2LiPr,As	134.85	1.277(3)	2.138(2), 2.143(2)	1.277	0.003	0.003	2.1405	0.0045	0.0045		1.55556		5
(37)	Mo	MoNI	H2LiPr,P	132.1	1.276(2)	2.145(2), 2.150(2)	1.276	0.002	0.002	2.1475	0.0045	0.0045		1.55556		5
(37)	Mo	MoNOTf	H2LiPr,P	132.2	n.d.	n.d.								1.55556		5
(37)	Mo	[MoN(CNtBu)]OTf	H2LiPr,P	150.1	1.269(3)	2.176(2), 2.178(2)	1.269	0.003	0.003	2.177	0.003	0.003		1.66667		6
(37)	Mo	Mo(=NH)(OTf)2	H2LiPr,P	139.3	1.274(2)	2.129(1), 2.135(1)	1.274	0.002	0.002	2.132	0.004	0.004		1.77778		7
(37)	Mo	Mo(=NMe)(OTf)2	H2LiPr,P	134	1.273(3)	2.130(2), 2.131(2)	1.273	0.003	0.003	2.1305	0.0025	0.0025		1.77778		7
(37)	Mo	Mo(=NC(O)Ph)Cl](OTf)	H2LiPr,P	141	1.286(3)	2.089(2), 2.092(2)	1.286	0.003	0.003	2.0905	0.0035	0.0035		1.77778		7
(37)	Mo	MoCl(PhC(O)N(H)C(N)(CH=)}2](OTf)	H2LiPr,P	154.1	1.272(6), 1.274(5)	2.129(4), 2.132(3), 2.110(4), 2.112(4)	1.273	0.007	0.006	2.12075	0.01475	0.01525		1.77778		7
(37)	Mo	Mo(=NEt)(OTf)2	H2LiPr,P	n.d.	n.d.	n.d.
(37)	Mo	Mo(=NSiMe3)Cl](OTf)	H2LiPr,P	n.d.	n.d.	n.d.
(37)	Mo	Mo(=NSiMe3)(OTf)2	H2LiPr,P	n.d.	n.d.	n.d.
(37)	Mo	Mo(NC(O)Ph)(NCPh)	H2LiPr,P	n.d.	n.d.	n.d.
(45)	Ru	{Ru(CO)3}2	H2LPh,P	n.d.	1.348(2)	2.150(2), 2.150(2)	1.348	0.002	0.002	2.15	0.002	0.002		3.125	0.125	1
(43)	Ru	RuCl	H2LiPr,As	paramagnetic	1.272(7)	2.038(5), 2.039(5)	1.272	0.007	0.007	2.0385	0.0055	0.0055		3.375		3
(43)	Ru	{RuCl}2(my-Tl)	H2LiPr,As	91.7	1.261(6), 1.264(6)	2.098(4), 2.101(4), 2.105(4), 2.116(4)	1.2625	0.0075	0.0075	2.105	0.011	0.015		3.375		3
(43)	Ru	RuCl2(NCCH3)	H2LiPr,P	92.8	1.251(3)	2.144(2), 2.146(2)	1.251	0.003	0.003	2.145	0.003	0.003		3.5		4
(43)	Ru	RuCl2(NCCH3)	H2LiPr,As	92.8	1.249(5)	2.155(3), 2.159(3)	1.249	0.005	0.005	2.157	0.005	0.005		3.5		4
(43)	Ru	RuCl(NCCH3)2]+	H2LiPr,As	n.d.	1.24(1)	2.155(8), 2.185(7)	1.24	0.01	0.01	2.17	0.023	0.022		3.625		5
(43)	Ru	RuCl3]-	H2LiPr,As	n.d.	1.24(1)	2.118(8), 2.133(8)	1.24	0.01	0.01	2.1255	0.0155	0.0155		3.75		6
(43)	Ru	RuCl2(CO)	H2LiPr,As	90.9	1.246(5)	2.182(3), 2.182(3)	1.246	0.005	0.005	2.182	0.003	0.003		3.5		4
(43)	Ru	RuCl2(CO)	H2LiPr,P	89.2	n.d.	n.d.								3.5		4
(43)	Ru	RuCl2(THT)	H2LiPr,As	92.7	1.254(3)	2.156(2), 2.158(2)	1.254	0.003	0.003	2.157	0.003	0.003		3.5		4
(45)	Ru	RuCl2(PPh3)	H2LPh,P	94.4	1.247(3)	2.160(2), 2.162(2)	1.247	0.003	0.003	2.161	0.003	0.003		3.5		4
(45)	Ru	RuCl2(SC6H10)	H2LPh,P	n.d.	1.24(1)	2.145(9), 2.15(1)	1.24	0.01	0.01	2.1475	0.0115	0.0125		3.5		4
(43)	Ru	RuCl3	H2LiPr,As	paramagnetic	1.265(4)	2.084(2), 2.084(2)	1.265	0.004	0.004	2.084	0.002	0.002		3.875		7
(38)	Rh	RhCl	H2LPh,P	101.7	1.242(4)	2.107(3), 2.114(3)	1.242	0.004	0.004	2.1105	0.0065	0.0065		4.25
(38)	Rh	Rh(NCCH3)]+	H2LPh,P	99.2	n.d.	n.d.								4.5
(38)	Rh	Rh(CO)]+	H2LPh,P	106.3	1.231(7)	2.199(6), 2.203(7)	1.231	0.007	0.007	2.201	0.008	0.009		4.5
(46)	Ag	{Ag}2(my-CoBr4)	H2LiPr,As	paramagnetic	1.193(6), 1.198(5), 1.198(6), 1.202(7)	3.347, 3.355, 3.385, 3.402, 3.466, 3.471, 3.541, 3.559,	1.19775	0.01075	0.01125	3.44075	0.01	0.01		6.75
(40)	Ta	TaCl3	H2LPh,P	190.7	n.d.	2.108(2), 2.107(1)				2.1075	0.0025	0.0015		0.5
(40)	Ta	TaCl3	H2LiPr,P	193.6	1.302(2)	2.098(2), 2.098(2)	1.302	0.002	0.002	2.098	0.002	0.002		0.5
(40)	Ta	Ta(CHSiMe3)(CH2SiMe3)	H2LPh,P	n.d.	1.306(6), 1.310(4)	2.104(3), 2.117(3), 2.108(3), 2.111(3)	1.308	0.008	0.006	2.1105	0.0095	0.0095		0.75
(40)	Ta	Ta(CHSiMe3)(CH2SiMe3)	H2LiPr,P	202.2	1.306(3)	2.114(2), 2.114(2)	1.306	0.003	0.003	2.114	0.002	0.002		0.75
(42)	W	W(CO)3	H2LPh,P	113.5	1.258(4)	2.265, 2.265	1.258	0.004	0.01	2.265	0.01	0.01	0.0666667	1.11111		1
(47)	W	WCl2	Me2LtBu,As	217.61	n.d.	n.d.								1.33333		3
(47)	W	WCl2	Me2LtBu,P	216.89	n.d.	n.d.								1.33333		3
(48)	W	WCl2	LtBu	220.51	1.332(5)	1.997(3), 2.000(3)	1.332	0.005	0.005	1.9985	0.0045	0.0045		1.33333		3
(48)	W	WCl2	LiPr	217.17	1.340(2)	2.000(1), 2.000(1)	1.34	0.002	0.002	2	0.001	0.001		1.33333		3
(48)	W	[{WCl2}2(my-N2)]	LiPr	177.405	1.30(1)	2.097(8), 2.101(8)	1.3	0.01	0.01	2.099	0.01	0.01		1.33333		3
(35)	W	[{WCl2}2(my-N2)]	H2LiPr,As	179.075	1.298(7)	2.104(4), 2.110(6)	1.298	0.007	0.007	2.107	0.007	0.009		1.33333		3
(48)	W	WCl3	LiPr	paramagnetic	1.305(3)	2.047(2), 2.047(2)	1.305	0.003	0.003	2.047	0.002	0.002		1.44444		4
(35)	W	WCl3	H2LiPr,As	paramagnetic	1.301(4)	2.040(2), 2.043(3)	1.301	0.004	0.004	2.0415	0.0035	0.0045		1.44444		4
(35)	W	WCl3	H2LiPr,As	paramagnetic	1.300(4)	n.d.	1.3	0.004	0.004					1.44444		4
(35)	W	WNCl	H2LiPr,As	151.71	n.d.	n.d.								1.55556		5
(48)	W	WNCl	LtBu	154.81	1.290(4)	2.111(3), 2.121(3)	1.29	0.004	0.004	2.116	0.008	0.008		1.55556		5
(47)	W	WOCl2	Me2LtBu,P	n.d.	1.273(6)	2.097(4), 2.101(4)	1.273	0.006	0.006	2.099	0.006	0.006		1.88889		8
(48)	W	WOCl2	LtBu	152.02	n.d.	n.d.								1.88889		8
(48)	W	WOClOTf	LtBu	150.84	1.282(3)	2.106(2), 2.108(2)	1.282	0.003	0.003	2.107	0.003	0.003		1.88889		8
(47)	W	WNArCl2	Me2LtBu,As	156.77	n.d.	n.d.								1.77778		7
(47)	W	WNArCl2	Me2LtBu,P	153.35	n.d.	n.d.								1.77778		7
(47)	W	WNArCl2	LiPr	157.1	1.30(1)	2.124(7), 2.115(8)	1.3	0.01	0.01	2.1195	0.0115	0.0125		1.77778		7
(47)	W	WNCl	Me2LtBu,As	151.99	1.283(5)	2.115(3), 2.113(3)	1.283	0.005	0.005	2.114	0.004	0.004		1.55556		5
(47)	W	WNCl	Me2LtBu,P	149.14	1.288(7)	2.111(4), 2.109(4)	1.288	0.007	0.007	2.11	0.005	0.005		1.55556		5
(36)	Re	trans-ReH(CO)2	H2LiPr,As	107.4	1.268(5)	2.204(3), 2.205(3)	1.268	0.005	0.005	2.2045	0.0035	0.0035		2.14286	0.142857	1
(36)	Re	cis-ReCl(CO)2	H2LiPr,As	113.89	n.d.	n.d.								2.14286		1
(36)	Re	cis-Re(OC(O)H)(CO)2	H2LiPr,As	114.35	1.250(3)	2.231(2), 2.236(2)	1.25	0.003	0.003	2.2335	0.0045	0.0045		2.14286		1
(36)	Re	trans-ReH(CNtBu)2	H2LiPr,As	117.3	1.275(3)	2.185(2), 2.189(2)	1.275	0.003	0.003	2.187	0.004	0.004		2.28571		2
(36)	Re	cis-ReH(CNtBu)2	H2LiPr,As	115.47	1.272(3)	2.207(2), 2.215(2)	1.272	0.003	0.003	2.211	0.006	0.006		2.28571		2
(36)	Re	cis-Re(OC(O)H)(CNtBu)2	H2LiPr,As	123.9	1.24(1)	2.177(7), 2.185(7)	1.24	0.01	0.01	2.181	0.011	0.011		2.28571		2
(35)	Re	{ReCl}2(Pb)	H2LiPr,As	n.d.	1.306(9)	2.007(7), 2.029(6)	1.306	0.009	0.009	2.018	0.018	0.017		2.42857		3
(35)	Re	Re(H2ZnCl2(THF))	H2LiPr,As	paramagnetic	n.d.	2.00, 2.03				2.015	0.01	0.01		2.42857		3
(35)	Re	{ReCl2}2(my-N2)	H2LiPr,As	paramagnetic	1.279(3)	2.099(2), 2.101(2)	1.279	0.003	0.003	2.1	0.003	0.003		2.42857		3
(36)	Re	ReCl3	H2LiPr,P	186	1.314(3)	1.987(2), 1.989(2)	1.314	0.003	0.003	1.988	0.003	0.003		2.57143		4
(36)	Re	ReCl3	H2LiPr,As	186.7	1.313(4)	1.981(3), 1.985(3)	1.313	0.004	0.004	1.983	0.005	0.005		2.57143		4
(36)	Re	ReCl(OTf)2	H2LiPr,P	209.3	1.317(4), 1.319(4)	1.970(3), 1.979(4), 1.973(3), 1.979(4)	1.318	0.005	0.005	1.97525	0.00825	0.00775		2.57143		4
(36)	Re	ReCl(OTf)2	H2LiPr,As	209.7	1.318(3)	1.970(2), 1.972(3)	1.318	0.003	0.003	1.971	0.003	0.004		2.57143		4
(36)	Re	ReH3	H2LiPr,As	195.7	1.317(4)	2.015(2), 2.018(2)	1.317	0.004	0.004	2.0165	0.0035	0.0035		2.57143		4
(36)	Re	ReH(C2Ph2)	H2LiPr,As	191.8	1.316(4)	2.019(2), 2.022(2)	1.316	0.004	0.004	2.0205	0.0035	0.0035		2.71429		5
(36)	Re	ReH(CS2)	H2LiPr,As	179	1.314(2)	2.020(2), 2.025(2)	1.314	0.002	0.002	2.0225	0.0045	0.0045		2.71429		5
(36)	Re	ReH(C2H4)	H2LiPr,As	191	n.d.	n.d.								2.71429		5
(36)	Re	ReH2{(CyN)2CH}	H2LiPr,As	139.9	1.283(3)	2.104(2), 2.107(2)	1.283	0.003	0.003	2.1055	0.0035	0.0035		2.57143		4
(36)	Re	ReH2{(PhN)C(O)H}	H2LiPr,As	149.6	1.290(3)/1.291(3)	2.070(2), 2.072(2), 2.073(2), 2.082(2)	1.2905	0.0035	0.0035	2.07425	0.00625	0.00975		2.57143		4
(36)	Re	ReH2{(PhC)C(O)H}	H2LiPr,As	180.9	1.319(3)	2.019(2), 2.022(2)	1.319	0.003	0.003	2.0205	0.0035	0.0035		2.57143		4
(35)	Re	ReNCl2	H2LiPr,As	120.21	1.271(7)	2.09(1), 2.087(9)	1.271	0.007	0.007	2.0885	0.0025	0.0105		2.85714		6
(35)	Re	ReNOTf2	H2LiPr,As	121.01	n.d.	n.d.								2.85714		6
(39)	Ir	IrCl	H2LPh,P	n.d.	1.245(8)	2.098(5), 2.098(6)	1.245	0.008	0.008	2.098	0.005	0.006		4.25
this work	Tc	TcCl3	LiPr	paramagnetic	1.20(3), 1.25(2), 1.28(3)	2.08(2), 2.10(3), 2.13(1), 2.13(1), 2.13(1), 2.16(1)	1.24333	0.0733333	0.0666667	2.12167	0.0616667	0.0483333		2.57143		4
this work	Tc	TcNBr2	LiPr	112.1	1.250(6)	2.193(4), 2.195(4)	1.25	0.006	0.006	2.194	0.005	0.005		2.85714		6
this work	Tc	TcNCl2	LiPr	111.9	1.254(3)	2.161(2), 2.165(2)	1.254	0.003	0.003	2.163	0.004	0.004		2.85714		6
this work	Tc	TcNCNCl	LiPr	n.d.	1.248(6)	2.165(4), 2.167(4)	1.254	0.003	0.003	2.166	0.005	0.005		2.85714		6
this work	Re	ReCl3	LiPr	174	1.309(4)	1.986(2), 1.994(3)	1.309	0.004	0.004	1.99	0.006	0.007		2.57143		4
this work	Re	ReNCl2	LiPr	121.5	1.262(4)	2.129(3), 2.137(3)	1.262	0.004	0.004	2.133	0.007	0.007		2.85714		6

## Sheet: D,CC,D complexes C-M bonds
-
-
-
																avg	min error	max error	min rel error	max rel error
1.998(4)	1.998(4)							1.998	1.998							1.998	0.004	0.004	0.004	0.004
1.985(4)	2.001(4)							1.985	2.001							1.993	0.004	0.004	0.012	0.012
2.007(2)	2.012(2)							2.007	2.012							2.0095	0.002	0.002	0.0045	0.0045
2.005(2)	2.005(2)							2.005	2.005							2.005	0.002	0.002	0.002	0.002
2.198								2.198								2.198			0.01	0.01
2.145(1)	2.149(2)							2.145	2.149							2.147	0.001	0.002	0.003	0.004
1.910(3)	1.926(3)	1.952(3)	1.957(3)	2.053(3)	2.056(3)	2.202(3)	2.305(3)	1.910	1.926	1.952	1.957	2.053	2.056	2.202	2.305	2.04513	0.003	0.003	0.138125	0.262875
3.371	3.395							3.371	3.395							3.383			0.01	0.01
2.671(3)	2.769(3)							2.671	2.769							2.72	0.003	0.003	0.052	0.052
2.669(2)	2.749(2)							2.669	2.749							2.709	0.002	0.002	0.042	0.042
2.693(2)	2.768(2)							2.693	2.768							2.7305	0.002	0.002	0.0395	0.0395
2.619(2)	2.583(2)							2.619	2.583							2.601	0.002	0.002	0.02	0.02
2.515(2)	2.526(2)							2.515	2.526							2.5205	0.002	0.002	0.0075	0.0075
2.559(3)	2.593(3)							2.559	2.593							2.576	0.003	0.003	0.02	0.02
2.577(2)	2.594(2)							2.577	2.594							2.5855	0.002	0.002	0.0105	0.0105
2.114(2)	2.115(2)							2.114	2.115							2.1145	0.002	0.002	0.0025	0.0025
2.112(2)	2.107(2)	2.106(2)	2.109(2)					2.112	2.107							2.1095	0.002	0.002	0.0045	0.0045
n.d.
2.121(1)	2.121(1)							2.121	2.121							2.121	0.001	0.001	0.001	0.001
2.038(3)	2.039(3)							2.038	2.039							2.0385	0.003	0.003	0.0035	0.0035
1.997(3)	1.997(3)							1.997	1.997							1.997	0.003	0.003	0.003	0.003
2.138(2)	2.143(2)							2.138	2.143							2.1405	0.002	0.002	0.0045	0.0045
2.006(2)	2.006(1)							2.006	2.006							2.006	0.002	0.001	0.002	0.001
2.145(2)	2.150(2)							2.145	2.150							2.1475	0.002	0.002	0.0045	0.0045
2.176(2)	2.178(2)							2.176	2.178							2.177	0.002	0.002	0.003	0.003
2.129(1)	2.135(1)							2.129	2.135							2.132	0.001	0.001	0.004	0.004
2.130(2)	2.131(2)							2.130	2.131							2.1305	0.002	0.002	0.0025	0.0025
2.089(2)	2.092(2)							2.089	2.092							2.0905	0.002	0.002	0.0035	0.0035
2.129(4)	2.132(3)	2.110(4)	2.112(4)					2.129	2.132	2.110	2.112					2.12075	0.004	0.004	0.01475	0.01525
n.d.
n.d.
n.d.
n.d.
2.029(2)	2.026(2)							2.029	2.026							2.0275	0.002	0.002	0.0035	0.0035
2.077(2)	2.077(2)							2.077	2.077							2.077	0.002	0.002	0.002	0.002
2.289								2.289								2.289			0.01	0.01
2.144(2)	2.146(2)							2.144	2.146							2.145	0.002	0.002	0.003	0.003
2.155(3)	2.159(3)							2.155	2.159							2.157	0.003	0.003	0.005	0.005
2.155(8)	2.185(7)							2.155	2.185							2.17	0.008	0.007	0.023	0.022
2.118(8)	2.133(8)							2.118	2.133							2.1255	0.008	0.008	0.0155	0.0155
2.182(3)	2.182(3)							2.182	2.182							2.182	0.003	0.003	0.003	0.003
n.d.
2.084(2)	2.084(2)							2.084	2.084							2.084	0.002	0.002	0.002	0.002
2.156(2)	2.158(2)							2.156	2.158							2.157	0.002	0.002	0.003	0.003
2.038(5)	2.039(5)							2.038	2.039							2.0385	0.005	0.005	0.0055	0.0055
2.098(4)	2.101(4)	2.105(4)	2.116(4)					2.098	2.101	2.105	2.116					2.105	0.004	0.004	0.011	0.015
2.160(2)	2.162(2)							2.160	2.162							2.161	0.002	0.002	0.003	0.003
2.145(9)	2.15(1)							2.145	2.15							2.1475	0.009	0.01	0.0115	0.0125
2.150(2)	2.150(2)							2.150	2.150							2.15	0.002	0.002	0.002	0.002
2.107(3)	2.114(3)							2.107	2.114							2.1105	0.003	0.003	0.0065	0.0065
n.d.
2.199(6)	2.203(7)							2.199	2.203							2.201	0.006	0.007	0.008	0.009
3.347	3.355	3.385	3.402	3.466	3.471	3.541	3.559	3.347	3.355	3.385	3.402	3.466	3.471	3.541	3.559	3.44075			0.01	0.01
2.108(2)	2.107(1)							2.108	2.107							2.1075	0.002	0.001	0.0025	0.0015
2.098(2)	2.098(2)							2.098	2.098							2.098	0.002	0.002	0.002	0.002
2.104(3)	2.117(3)	2.108(3)						2.104	2.117							2.1105	0.003	0.003	0.0095	0.0095
2.114(2)	2.114(2)							2.114	2.114							2.114	0.002	0.002	0.002	0.002
2.265								2.265								2.265			0.01	0.01
2.124(7)	2.115(8)							2.124	2.115							2.1195	0.007	0.008	0.0115	0.0125
n.d.
n.d.
2.115(3)	2.113(3)							2.115	2.113							2.114	0.003	0.003	0.004	0.004
2.111(4)	2.109(4)							2.111	2.109							2.11	0.004	0.004	0.005	0.005
n.d.
n.d.
2.097(4)	2.101(4)							2.097	2.101							2.099	0.004	0.004	0.006	0.006
2.047(2)	2.047(2)							2.047	2.047							2.047	0.002	0.002	0.002	0.002
1.997(3)	2.000(3)							1.997	2.000							1.9985	0.003	0.003	0.0045	0.0045
2.000(1)	2.000(1)							2.000	2.000							2	0.001	0.001	0.001	0.001
2.111(3)	2.121(3)							2.111	2.121							2.116	0.003	0.003	0.008	0.008
2.097(8)	2.101(8)							2.097	2.101							2.099	0.008	0.008	0.01	0.01
n.d.
2.106(2)	2.108(2)							2.106	2.108							2.107	0.002	0.002	0.003	0.003
2.104(4)	2.110(6)							2.104	2.110							2.107	0.004	0.006	0.007	0.009
n.d.
2.040(2)	2.043(3)							2.040	2.043							2.0415	0.002	0.003	0.0035	0.0045
n.d.
2	2.03							2	2.03							2.015			0.01	0.01
2.007(7)	2.029(6)							2.007	2.029							2.018	0.007	0.006	0.018	0.017
2.099(2)	2.101(2)							2.099	2.101							2.1	0.002	0.002	0.003	0.003
2.09(1)	2.087(9)							2.09	2.087							2.0885	0.001	0.009	0.0025	0.0105
n.d.
1.987(2)	1.989(2)							1.987	1.989							1.988	0.002	0.002	0.003	0.003
1.981(3)	1.985(3)							1.981	1.985							1.983	0.003	0.003	0.005	0.005
1.970(3)	1.979(4)	1.973(3)	1.979(4)					1.970	1.979	1.973	1.979					1.97525	0.003	0.004	0.00825	0.00775
1.970(2)	1.972(3)							1.970	1.972							1.971	0.002	0.003	0.003	0.004
2.015(2)	2.018(2)							2.015	2.018							2.0165	0.002	0.002	0.0035	0.0035
2.019(2)	2.022(2)							2.019	2.022							2.0205	0.002	0.002	0.0035	0.0035
2.020(2)	2.025(2)							2.020	2.025							2.0225	0.002	0.002	0.0045	0.0045
n.d.
2.104(2)	2.107(2)							2.104	2.107							2.1055	0.002	0.002	0.0035	0.0035
2.070(2)	2.072(2)	2.073(2)	2.082(2)					2.070	2.072	2.073	2.082					2.07425	0.002	0.002	0.00625	0.00975
2.019(2)	2.022(2)							2.019	2.022							2.0205	0.002	0.002	0.0035	0.0035
2.204(3)	2.205(3)							2.204	2.205							2.2045	0.003	0.003	0.0035	0.0035
2.185(2)	2.189(2)							2.185	2.189							2.187	0.002	0.002	0.004	0.004
2.207(2)	2.215(2)							2.207	2.215							2.211	0.002	0.002	0.006	0.006
2.231(2)	2.236(2)							2.231	2.236							2.2335	0.002	0.002	0.0045	0.0045
2.177(7)	2.185(7)							2.177	2.185							2.181	0.007	0.007	0.011	0.011
n.d.
2.098(5)	2.098(6)							2.098	2.098							2.098	0.005	0.006	0.005	0.006

## Sheet: D,CC,D complexes C-C bonds
1.196(3)
1.199(2)	1.202(2)
n.d.
																avg	min error	max error	min rel error	max rel error
1.287(6)								1.287								1.287	0.006	0.006	0.006	0.006
1.282(6)								1.282								1.282	0.006	0.006	0.006	0.006
1.296(4)								1.296								1.296	0.004	0.004	0.004	0.004
1.294(2)								1.294								1.294	0.002	0.002	0.002	0.002
1.243(2)								1.243								1.243	0.002	0.002	0.002	0.002
1.242(2)								1.242								1.242	0.002	0.002	0.002	0.002
1.330(4)	1.331(4)							1.330	1.331							1.3305	0.004	0.004	0.0045	0.0045
1.204(4)								1.204								1.204	0.004	0.004	0.01	0.01
1.206(4)								1.206								1.206	0.004	0.004	0.004	0.004
1.201(3)								1.201								1.201	0.003	0.003	0.003	0.003
1.198(3)								1.198								1.198	0.003	0.003	0.003	0.003
1.209(3)								1.209								1.209	0.003	0.003	0.003	0.003
1.207(3)								1.207								1.207	0.003	0.003	0.003	0.003
1.197(3)								1.197								1.197	0.003	0.003	0.003	0.003
1.213(4)								1.213								1.213	0.004	0.004	0.004	0.004
1.293(2)								1.293								1.293	0.002	0.002	0.002	0.002
1.290(3)	1.290(3)							1.290	1.290							1.29	0.003	0.003	0.003	0.003
n.d.
1.303(2)								1.303								1.303	0.002	0.002	0.002	0.002
1.310(4)								1.310								1.31	0.004	0.004	0.004	0.004
1.325(4)								1.325								1.325	0.004	0.004	0.004	0.004
1.277(3)								1.277								1.277	0.003	0.003	0.003	0.003
1.321(2)								1.321								1.321	0.002	0.002	0.002	0.002
1.276(2)								1.276								1.276	0.002	0.002	0.002	0.002
1.269(3)								1.269								1.269	0.003	0.003	0.003	0.003
1.274(2)								1.274								1.274	0.002	0.002	0.002	0.002
1.273(3)								1.273								1.273	0.003	0.003	0.003	0.003
1.286(3)								1.286								1.286	0.003	0.003	0.003	0.003
1.272(6)	1.274(5)							1.272	1.274							1.273	0.006	0.005	0.007	0.006
n.d.
n.d.
n.d.
n.d.
1.312(3)								1.312								1.312	0.003	0.003	0.003	0.003
1.300(3)								1.300								1.3	0.003	0.003	0.003	0.003
1.247(3)								1.247								1.247	0.003	0.003	0.003	0.01
1.251(3)								1.251								1.251	0.003	0.003	0.003	0.003
1.249(5)								1.249								1.249	0.005	0.005	0.005	0.005
1.24(1)								1.24								1.24	0.01	0.01	0.01	0.01
1.24(1)								1.24								1.24	0.01	0.01	0.01	0.01
1.246(5)								1.246								1.246	0.005	0.005	0.005	0.005
n.d.
1.265(4)								1.265								1.265	0.004	0.004	0.004	0.004
1.254(3)								1.254								1.254	0.003	0.003	0.003	0.003
1.272(7)								1.272								1.272	0.007	0.007	0.007	0.007
1.261(6)	1.264(6)							1.261	1.264							1.2625	0.006	0.006	0.0075	0.0075
1.247(3)								1.247								1.247	0.003	0.003	0.003	0.003
1.24(1)								1.24								1.24	0.01	0.01	0.01	0.01
1.348(2)								1.348								1.348	0.002	0.002	0.002	0.002
1.242(4)								1.242								1.242	0.004	0.004	0.004	0.004
n.d.
1.231(7)								1.231								1.231	0.007	0.007	0.007	0.007
1.193(6)	1.198(5)	1.198(6)	1.202(7)					1.193	1.198	1.198	1.202					1.19775	0.006	0.007	0.01075	0.01125
1.302(2)								1.302								1.302	0.002	0.002	0.002	0.002
1.306(6)	1.310(4)							1.306	1.310							1.308	0.006	0.004	0.008	0.006
1.306(3)								1.306								1.306	0.003	0.003	0.003	0.003
1.258(4)								1.258								1.258	0.004	0.004	0.004	0.01
1.30(1)								1.30								1.3	0.01	0.01	0.01	0.01
n.d.
n.d.
1.283(5)								1.283								1.283	0.005	0.005	0.005	0.005
1.288(7)								1.288								1.288	0.007	0.007	0.007	0.007
n.d.
n.d.
1.273(6)								1.273								1.273	0.006	0.006	0.006	0.006
1.305(3)								1.305								1.305	0.003	0.003	0.003	0.003
1.332(5)								1.332								1.332	0.005	0.005	0.005	0.005
1.340(2)								1.340								1.34	0.002	0.002	0.002	0.002
1.290(4)								1.290								1.29	0.004	0.004	0.004	0.004
1.30(1)								1.30								1.3	0.01	0.01	0.01	0.01
n.d.
1.282(3)								1.282								1.282	0.003	0.003	0.003	0.003
1.298(7)								1.298								1.298	0.007	0.007	0.007	0.007
n.d.
1.301(4)								1.301								1.301	0.004	0.004	0.004	0.004
1.300(4)								1.300								1.3	0.004	0.004	0.004	0.004
n.d.
1.306(9)								1.306								1.306	0.009	0.009	0.009	0.009
1.279(3)								1.279								1.279	0.003	0.003	0.003	0.003
1.271(7)								1.271								1.271	0.007	0.007	0.007	0.007
n.d.
1.314(3)								1.314								1.314	0.003	0.003	0.003	0.003
1.313(4)								1.313								1.313	0.004	0.004	0.004	0.004
1.317(4)	1.319(4)							1.317	1.319							1.318	0.004	0.004	0.005	0.005
1.318(3)								1.318								1.318	0.003	0.003	0.003	0.003
1.317(4)								1.317								1.317	0.004	0.004	0.004	0.004
1.316(4)								1.316								1.316	0.004	0.004	0.004	0.004
1.314(2)								1.314								1.314	0.002	0.002	0.002	0.002
n.d.
1.283(3)								1.283								1.283	0.003	0.003	0.003	0.003
1.290(3)	1.291(3)							1.290	1.291							1.2905	0.003	0.003	0.0035	0.0035
1.319(3)								1.319								1.319	0.003	0.003	0.003	0.003
1.268(5)								1.268								1.268	0.005	0.005	0.005	0.005
1.275(3)								1.275								1.275	0.003	0.003	0.003	0.003
1.272(3)								1.272								1.272	0.003	0.003	0.003	0.003
1.250(3)								1.250								1.25	0.003	0.003	0.003	0.003
1.24(1)								1.24								1.24	0.01	0.01	0.01	0.01
n.d.
1.245(8)								1.245								1.245	0.008	0.008	0.008	0.008
